# Supplementary material for: Qualitative and Quantitative Analysis of Contrast-Enhanced Ultrasound in the Characterization of Kidney Cancer Subtypes
Source: Diagnostics (Basel). 2025 Jul 16;15(14):1795. doi: 10.3390/diagnostics15141795 (PMC12293668; doi:10.3390/diagnostics15141795)
Supplement: Supplementary file 1 [file diagnostics-15-01795-s001.zip]

Archive with 1 entries (1 files):
- diagnostics-3736792-supplementary.pdf
